# Supplementary material for: Immune Modeling Analysis Reveals Immunologic Signatures Associated With Improved Outcomes in High Grade Serous Ovarian Cancer
Source: Front Oncol. 2021 Mar 5;11:622182. doi: 10.3389/fonc.2021.622182 (PMC7973276; doi:10.3389/fonc.2021.622182)
Supplement: Supplementary file 2 [file Table_2.xlsx]

## Sheet: Sheet3
Grouping	PFS	LAG3	ICOS	TNFRSF18	PD-1	PD-L1	CTLA4	M2 macr	monocytes	CD4+	CD8+	Treg	PVRL2	CD19+	CD56+	M1 macr	Total Immune
long	90	8041	2628	12870	3749	4567	4705	1.1	0.2	11.6	7.7	17.4	60371.1	24.1	3.4	0.3	65.5
long	93	7260	1620	10328	6177	1920	4045	1.8	0.7	5.6	18.3	16.6	39589.4	13.4	6.7	0.5	63.1
long	100	10308	902	3020	2044	1360	2575	1	3.2	5.4	0	10.6	85598.5	11	2.5	0.2	33.7
long	84	14385	772	3233	1116	1380	2903	0.9	0.9	0	3.7	13.2	136006	9.4	2.2	0.1	30.3
long	72	13651	2206	3416	2455	2272	5059	2.4	1.9	5.9	7.1	20.4	116256	19.8	2.5	0.2	60
long	76	2819	1311	35077	1414	1446	2425	0.7	0.1	0.6	1.3	5.3	72877	7.7	0.4	0.1	16.1
long	79	23512	49	1131	333	432	34	0.1	0.4	0	0.2	1.1	148897	1.8	1.4	0	5
long	71	7697	1642	14044	5257	3622	8587	1.4	0	4.6	4.2	8.7	61002.6	5.9	1.7	0.2	26.5
long	71	8337	1640	11310	4764	2240	5807	0.7	0.2	2.2	4.6	8.6	89702.2	6.3	1.3	0.2	23.9
long	54	6358	1339	4811	3204	1854	3191	0.6	0.8	4.8	3.9	5.5	98775.4	1.4	2.3	0.1	19.3
long	62	3210	635	4433	2612	667	3131	0.6	1.1	0.6	1.4	4.3	66992.6	8.3	0.9	0	17.2
median		8041	1339	4811	2612	1854	3191	0.9	0.7	4.6	3.9	8.7	85598.5	8.3	2.2	0.2	26.5
intermed	16	9039	688	1647	767	2597	1053	1.4	0.3	1.1	0.4	3.8	85728	9.5	0.3	0	16.8
intermed	20	7106	1023	2309	2432	4533	1388	0.3	0	1.5	1.5	2.5	76121	3.1	0.7	0.1	9.6
intermed	33	5240	3095	6307	2733	3476	4539	1.2	0.6	8.4	1.4	4.9	31928	14.8	2.5	0.3	33.8
intermed	47	8654	11	1405	261	368	68	0.1	0.2	0	0	0.7	150236	0.3	0.8	0	2.1
intermed	17	5118	704	3530	1322	876	2385	0.5	0.6	1.5	1.3	2.8	70872	6.6	1.5	0	14.8
intermed	24	4477	2089	8970	3712	2445	6460	0.7	0	3.1	2.6	8.4	32561	16.9	0.5	0.1	32.2
intermed	31	7203	860	6434	2610	1975	2052	0.4	0.2	0.4	0.6	3.8	95452	5.6	1.2	0	12.2
median		7106	860	3530	2432	2445	2052	0.5	0.2	1.5	1.3	3.8	76121	6.6	0.8	0	14.8
short	2	2535	139	1581	630	332	633	1.7	1.3	1.3	0	3.3	56621.5	13.6	6.5	0	27.7
short	4	3170	588	2639	855	1133	1716	3.6	3.4	0.6	3.2	11.4	60629.6	11.9	6.5	0	40.6
short	6	5896	1248	2287	3102	2064	3350	1.8	0.8	1.8	6.2	13.1	65814.8	28.1	2.9	0.2	54.7
short	7	4322	418	1858	730	986	655	2.8	2.3	2.1	1.2	8.7	103851	12	2.3	2	31.4
short	7	1709	319	1433	603	360	772	1.7	0.8	0.2	0.8	2.8	63237	1.8	0.8	0	8.9
short	0	2519	895	10719	997	1353	2296	1	0.8	2.6	0.8	3.3	74024.2	3.3	9.8	0.1	21.6
short	9	5380	1565	3408	4083	1771	4798	0.9	0	2.3	4	9.7	42651	9.5	1.5	0.2	27.9
short	6	4067	584	3522	1204	739	2337	0.4	0.2	0	0.9	2.4	87163.1	3.2	1.2	0.1	8.3
median		3618.5	586	2463	926	1059.5	2006	1.7	0.8	1.55	1.05	6	64525.9	10.7	2.6	0.1	27.8
Trend test p-value		0.002	0.038	0.035	0.047	0.087	0.041	0.203	0.573	0.202	0.134	0.146	0.232	0.832	0.606	0.362	0.617
The trend test is called the Cuzick test for trend. It's an extension of the Wilcoxon rank-sum test for three or more ordered groups.
The Kruskal-Wallis is also an extension of the Wilcoxon rank-sum test for three or more groups, but it does not assume any order. Less power when there is a trend.
You can see this for PD-1 since the median goes up then down from short to long PFS.
To some extent, having groups probably diminishes the impact of those outliers. Overall, agrees with the linear regression with PFS vs. each marker.
